# Supplementary material for: AcrAB Efflux Pump Plays a Crucial Role in Bile Salts Resistance and Pathogenesis of Klebsiella pneumoniae
Source: Antibiotics (Basel). 2024 Nov 29;13(12):1146. doi: 10.3390/antibiotics13121146 (PMC11672700; doi:10.3390/antibiotics13121146)
Supplement: Supplementary file 1 [file antibiotics-13-01146-s001.zip]

Archive with 1 entries (1 files):
- antibiotics-3295908-supplementary.pdf
